# Supplementary material for: A Standard Operating Procedure for Dual-Task Training to Improve Physical and Cognitive Function in Older Adults: A Scoping Review
Source: Brain Sci. 2025 Jul 23;15(8):785. doi: 10.3390/brainsci15080785 (PMC12384303; doi:10.3390/brainsci15080785)
Supplement: Supplementary file 1 [file brainsci-15-00785-s001.zip]

Archive with 1 entries (1 files):
- brainsci-3722004-supplementary.pdf
